# Supplementary material for: Diffusion weighted imaging as a biomarker of retinoic acid induced myelomeningocele
Source: PLoS One. 2021 Jun 30;16(6):e0253583. doi: 10.1371/journal.pone.0253583 (PMC8244849; doi:10.1371/journal.pone.0253583)
Supplement: S1 Dataset — (XLSX) [file pone.0253583.s001.xlsx]

## Sheet: Sheet1
Subject	Brain											Spinal Cord
	X Pos back	Y Pos back	X Pos mid	Y Pos mid	X Pos front	Y Pos front	resol (mm)	Brain Length D1 (mm)	Back brain length D2 (mm)	Brain vol (mm^3)		ROI vol (mm^3)	mean FA	mean ADC
WT1	27	16	42	27	67	45	0.2	9.8813	3.72022	192.5		11.22	0.2292	589
WT2	35	13	50	25	73	45	0.2	9.93579	3.84187	202.82		10.46	0.2373	599
WT3	23	16	39	26	63	44	0.2	9.76524	3.77359	194.64		10.9	0.2679	595.9
WT4	36	16	53	26	79	42	0.2	10.0499	3.94462	217.74		13.7	0.2427	580.9
WT5	38	21	54	30	77	48	0.2	9.48683	3.67151	213.7		11.78	0.2078	521.9
WT6	34	27	51	34	79	44	0.2	9.62081	3.67696	202.16		11.9	0.24	507.1
MMC1	26	11	34	17	54	41	0.2	8.20731	2	177.3		10.14	0.2519	722.2
MMC2	30	9	38	15	59	40	0.2	8.48999	2	184.98		10.2	0.2384	827.9
MMC3	27	9	36	15	56	39	0.2	8.34506	2.16333	173.34		11.22	0.213	797.9
MMC4	21	10	27	17	44	43	0.2	8.04487	1.84391	164.28		11.74	0.2664	824.7
MMC5	22	10	30	17	48	43	0.2	8.40238	2.12603	170.56		10.96	0.2124	824.6
MMC6	27	6	32	15	44	44	0.2	8.32586	2.05913	165.88		11.52	0.201	1017.9
								Summary Statistics - Mean and Standard Deviation
								Brain Length D1 (mm)	Back brain length D2 (mm)	Brain vol (mm^3)		ROI vol (mm^3)	mean FA	mean ADC
							WT	9.78998	3.77146	203.927		11.66	0.237483	565.633
							Std WT	0.190733	0.0970333	9.19677		1.0364	0.0178347	36.8493
							MMC	8.30258	2.03207	172.723		10.9633	0.230517	835.867
							Std MMC	0.143131	0.103482	7.0042		0.610946	0.0234992	89.2681
							t-value	18.2515	33.8066	7.87847		1.76206	0.630385	-7.01263
							p-value	5.23878e-09	1.21267e-11	1.34606e-05		0.108534	0.54257	3.65959e-05
Brain Length							Brain Volume			ROI			FA			ADC
